# Supplementary material for: Monitoring Irrigation in Small Orchards with Cosmic-Ray Neutron Sensors
Source: Sensors (Basel). 2023 Feb 21;23(5):2378. doi: 10.3390/s23052378 (PMC10007241; doi:10.3390/s23052378)
Supplement: Supplementary file 1 [file sensors-23-02378-s001.zip]

Archive with 1 entries (1 files):
- sensors-2163350-supplementary.xlsx
