# Supplementary material for: Monitoring Irrigation in Small Orchards with Cosmic-Ray Neutron Sensors
Source: Sensors (Basel). 2023 Feb 21;23(5):2378. doi: 10.3390/s23052378 (PMC10007241; doi:10.3390/s23052378)
Supplement: Supplementary file 1 [file sensors-23-02378-s001.zip › sensors-2163350-supplementary.xlsx]

## Sheet: Correction_DIY
Neutron count correction				Partitioning of detected neutrons					If a CRNS was placed in an infinite area										Simulated partitionings
Measured N	1300			follows the formula:					with SM equal to inside or outside SM,										Scenarios with dry conditions of the irrigated field
Cp	1			N = Nin + Nout + Nnon-albedo					then the neutron count would be										Scenario	θin	θout	φin	φout	φnon-albedo
Ch	1			thus:					Nsin =	1189.96		inside N							dry-dry	10	7	45.5	39.8	14.7
Ci	1			100 % (N) = φin+φout+φnon-albedo					Nsout =	1414.74		outside N							dry-wet	10	20	53	29.8	17.2
Cv	1
Corrected N	1300	Arbitrary!		Partitioning if both θin and θout are known					Correction procedure
				φin	φout	φnon-albedo			Starting from:
Parameters				43	41	16	Example!		Nin = N - Nnon-alb - Nout
a0	0.0808								The following can be obtained:
a1	0.372			When θin is not known, a maximum					Nnon-alb = N/100*φnon-alb			208
a2	0.115			and minimum value can be used					Kout = Nsout/100*φout			580.044	Proportional to the N that would be measured
N0	1620	Arbitrary!		For θin = 10.0 (dry conditions)					Thus:				if there was only θout
QBD	1.54	Arbitrary!		φin	φout	φnon-albedo			Kin = N - Nnon-alb - Kout			511.956	Proportional to the N that would be measured
ϴoff	0.022	Arbitrary!		47.5195	37.1084	15.3731	Example!		To obtain Nsin				if there was only θin
				For θin = 30.0 (wet conditions)					Nsin = Kin * 100 / φin			1190.6
CRNS SM Value (as measured)				φin	φout	φnon-albedo			Which equals to the following θ of the irrigated field
θ(N) (cm3 cm-3)	14.5841			41.6647	39.8463	18.4879	Example!					19.9629
																			Simulated partitionings
Actual SM values				NOTE: percentages of φ vallues are					If θin is not known:										Scenarios with wet conditions of the irrigated field
Inside target field	θin =	20		examples that are not based on simulations.					Use a minimum value of θin = 10.0										Scenario	θin	θout	φin	φout	φnon-albedo
Outside target field	θout =	10.5		Actual values from simulation results					min Nsin =	1210.37	min θin =	18.8473							dry-dry	30	7	39.7	42.7	17.6
				should be used to obtain meaningful results.					Use a minimum value of θin = 30.0										dry-wet	30	20	47	32.1	20.9
				The values for cells E9-G9 was selected					max Nsin =	1190.3	max θin =	19.9802
				to obtain consistent results in this example.					The average of the two giving:
											avg θin =	19.4137	This is a simplification that adds uncertainty,
													but it is acceptablewhen applying the method
													to real case scenarios
